# Supplementary material for: High Expression of PRNP Predicts Poor Prognosis in Korean Patients with Gastric Cancer
Source: Cancers (Basel). 2022 Jun 28;14(13):3173. doi: 10.3390/cancers14133173 (PMC9264980; doi:10.3390/cancers14133173)
Supplement: Supplementary file 1 [file cancers-14-03173-s001.zip]

Archive with 1 entries (1 files):
- cancers-1765796-supplementary.pdf
